# Supplementary material for: Global research trends in signaling pathways of spasmolytic polypeptide-expressing metaplasia pathogenesis: a bibliometric analysis
Source: Front Oncol. 2025 Dec 17;15:1597221. doi: 10.3389/fonc.2025.1597221 (PMC12754180; doi:10.3389/fonc.2025.1597221)
Supplement: Supplementary file 1 [file Table1.xlsx]

## Sheet: sheet1
Table S1 Retrieval Method
Set	Result	Search Query
#1	622824	TS=(gastroesophag* OR stomach OR gastric OR gastrointestin*)
#2	1948	TS=( "spasmolytic polypeptide express* metaplasia" OR "SPEM" OR "trefoil factor 2" OR "TFF2" OR "pseudopyloric metaplasia" OR "pseudopyloric" OR "antral glands in body of stomach" OR "mucous gland metaplasia" OR "gastric metaplasia" OR "gastric mucous metaplasia" OR "TFF2-positive metaplasia" OR "TFF2 express* metaplasia" OR "pyloric metaplasia")
#3	4227589	TS=("signal* pathway*" OR "signal* channel*" OR "signal* transduction" OR pathway* OR "signal* path*" OR signal*)
#4	97	#1 AND #2 AND #3 and Article (Document Types) and English (Languages)
