# Supplementary material for: Global research trends in signaling pathways of spasmolytic polypeptide-expressing metaplasia pathogenesis: a bibliometric analysis
Source: Front Oncol. 2025 Dec 17;15:1597221. doi: 10.3389/fonc.2025.1597221 (PMC12754180; doi:10.3389/fonc.2025.1597221)
Supplement: Supplementary file 2 [file Table2.xlsx]

## Sheet: table
		Table S2 An Evidence-Based Compendium on signaling pathways in SPEM pathogenesis from Bibliometric Analysis
PMID	DOI	Authors	Years	Signaling Pathways.	Cellular processes regulated by the signaling pathway	Models Used	Markers for SPEM	Cells invloved
40432275	10.1111/pin.70020	Lang YF,et al.	2025	CMTM4/IL-17RC/NF-κB/NOX1 signaling	Cell Proliferation Cell De-differentiation & Stemness DNA Damage Response Inflammatory Signaling	H. pylori Infection‐Induced Mouse Model	TFF2, CD44, CDX2	Primary: Gastric Epithelial Cells Mechanism: • Activation: IL-17A binding to CMTM4-stabilized IL-17RC • Inhibition: Cmtm4 ablation destabilizes IL-17RC • Stimulus: H. pylori infection
37625606	10.1016/j.jep.2023.117075	Xiong MY,et al.	2024	Cell Cycle signaling and PI3K/AKT signaling	G2/M Phase Cell Cycle Arrest Inhibition of Cell Proliferation Protection from Metaplastic Differentiation Gastric Mucosa Repair	Tamoxifen-induced SPEM in C57BL/6J mice; GES-1 human gastric epithelial cells	CD44, TFF2, Ki-67, Mist1, H+/K+ ATPase	Gastric Epithelial Cells Pathway Regulation: • Activation: Tamoxifen induction • Inhibition: Zuojin Capsule treatment • Stimulus: Tamoxifen administration
39707499	10.1186/s13287-024-04094-4	Rui Q,et al.	2024	Ndufs8 signaling	Mitochondrial Autophagy Apoptosis Regulation Cell Cycle Progression Reactive Oxygen Species (ROS) Clearance Cellular Senescence	Naturally aging C57BL/6 mice with age-related chronic atrophic gastritis; Primary Gastric Mucosal Epithelial Cells with Ndufs8 knockout	PG-I, G-17, Ndufs8, PINK1, Parkin, SA-β-gal, Caspase3/9, BAX	Primary: Gastric Mucosal Epithelial Cells (GMECs) Therapeutic Agent: Human Umbilical Mesenchymal Stem Cells (hUMSCs) Pathway Regulation: • Activation: hUMSCs transplantation • Key Mechanism: Ndufs8-dependent mitophagy activation • Stimulus: Aging-induced mitochondrial dysfunction
39587848	10.1002/advs.202401227	He LJ,et al.	2024	TERT/Wnt/β-Catenin signaling	Transdifferentiation and Dedifferentiation Wnt Pathway Activation	Human IM tissues H. pylori-infected mice Tert⁻/⁻ mice human gastric organoids	GSII+/GIF+; CD44v9; HE4; CFTR; AXIN2	Primary: Chief Cells Pathway Regulation: • Activation: CagA+ H. pylori infection • Key Mechanism: TERT protein stabilization via SYVN1 binding disruption → Wnt/β-catenin pathway co-activation • Stimulus: CagA oncoprotein-mediated ubiquitination inhibition
36990300	10.1016/j.freeradbiomed.2023.03.024	Zeng X,et al.	2023	GRIM-19-ROS-NRF2-HO-1-NF-κB signaling	Oxidative Stress Response Pro-inflammatory Signaling Inflammasome Activation & Metaplasia	Human GES-1 cells; PCs-specific GRIM-19 KO mice	Mist1, Clusterin-1, HE4 (WFDC2), TFF2, GIF, GSII	Primary: Gastric Parietal Cells (PCs) Pathway Regulation: • Activation: Genetic deletion of GRIM-19 • Key Mechanism: ROS-NRF2-HO-1-NF-κB positive feedback axis • Stimulus: Mitochondrial complex I dysfunction
37898600	10.1038/s41467-023-42215-4	O'Keefe RN,et al.	2023	ROS-NRF2-HO-1-NF-κB-NLRP3-IL-33 signaling	Type 2 Immune Response Epithelial Remodeling & Metaplasia Tumor Promotion	Human GES-1 cell line; Parietal cell-specific GRIM-19 KO mice	GIF/GSII-lectin, TFF2	Primary: Gastric Tuft Cells & Type 2 Innate Lymphoid Cells (ILC2s) Pathway Regulation: • Activation: Helminth-response circuit co-opted during metaplasia; initiated by damage (e.g., HDTmx) or oncogenic mutation (e.g., *gp130<sup>F/F</sup>*). • Key Mechanism: IL-25/IL-13-mediated feed-forward loop. • Stimulus: Chronic inflammation, parietal cell loss, and oncogenic signaling.
38041813	10.1016/j.celrep.2023.113497	Loe AKH,et al.	2023	YAP/Hippo signaling	Induction of SPEM Hyperplasia Oxyntic atrophy Mucous metaplasia Regeneration	Transgenic mouse models (CluCreERT2, ShhCre-eGFP); Notch-activated adenoma model (Atp4bCre; R26NICD); Ulcer regeneration model (Acetic acid-induced); Human gastric tissue samples	CD44, HE4 (Wfdc2), TFF2, GS-II	Primary: CLU⁺ gastric stem/progenitor cells Therapeutic Agent: Not applicable Pathway Regulation: • Activation: YAP overexpression, ulcer regeneration, Notch signaling • Key Mechanism: YAP-TEAD binding to SPEM gene regulatory elements • Stimulus: Gastric injury, chronic inflammation
37334372	10.3389/fimmu.2023.1139391	Ding L,et al.	2033	SLFN4/GTPase/cGMP/PKG signaling	MDSC immunosuppressive function T cell suppression SPEM development ROS generation and apoptosis regulation	H. felis-infected mouse model; GlilCreERT2 x Slfn4fl/fl mice (conditional KO); In vitro MDSC cultures (IFNα-treated)	GSII-lectin staining, Loss of H+/K+-ATPase (parietal cells)	Primary: SLFN4+ Myeloid-Derived Suppressor Cells (M-MDSCs and G-MDSCs) Therapeutic Agent: Sildenafil (PDE5/6 inhibitor) Pathway Regulation: • Activation: Type I interferon (IFNα), Helicobacter infection, TLR9 signaling • Key Mechanism: SLFN4 complex GTPase activity sustains NO-GTP-cGMP pathway to maintain MDSC function and viability • Stimulus: Chronic Helicobacter infection, IFNα signaling, oxid…
35132959	10.1172/jci.insight.153511	Sáenz JB,et al.	2022	dsRNA signaling	Metaplastic reprogramming Cell cycle re-entry Cell survival during paligenosis	HD-Tam mouse model; Chronic H. pylori infection mouse model; Mouse gastric organoids (gastroids); Human gastric biopsies	GSII, GIF, MIST1, Ki-67, TUNEL	Primary: Gastric Chief Cells Pathway Regulation: • Activation: Accumulation of endogenous dsRNA during metaplastic injury (e.g., HD-Tam or H. pylori infection) • Key Mechanism: ADAR1 p150 isoform upregulation; suppression of dsRNA-triggered innate immune response and apoptosis • Stimulus: Metaplastic reprogramming (paligenosis) induced by gastric injury; independent of IFNAR1 signaling
35690337	10.1016/j.jcmgh.2022.06.001	Puri P,et al.	2022	PKA / BMP / ERK signaling	Gastric epithelial proliferation Metaplasia Inflammation Preneoplasia	Six2-Cre+/-; PKAcαRfl/wt (CA-PKA) mouse model (Mesenchymal-specific constitutive PKA activation)	GSII, TFF2, GIF, MUC2, Villin1, PIGR, SOX9, CD44	Primary: Gastric Mesenchymal Stromal Cells Pathway Regulation: • Activation: Constitutive activation of PKAcα in gastric mesenchyme via Six2-Cre • Key Mechanism: Upregulation of GREM1 (BMP antagonist); inhibition of BMP/SMAD signaling; activation of ERK1/2 and STAT3; secretion of proinflammatory cytokines (e.g., IL11, IL1a) • Stimulus: Genetic induction of constitutive PKA activity in mesenchymal…
35426084	10.1007/s13402-022-00672-x	Liu XM,et al.	2022	Wnt/β-catenin signaling	Proliferation Apoptosis Cell cycle arrest Migration Invasion	Slc26a9fl/fl/ATP4b-Cre mice	TFF2, MUC6, CDX2, MUC2, TFF3	Primary: Gastric Parietal Cells Pathway Regulation: • Activation: Loss of SLC26A9 expression • Key Mechanism: Nuclear translocation of β-catenin, upregulation of CCDD1, c-Myc, Bcl2 • Stimulus: SLC26A9 deficiency-induced chloride efflux disruption and intracellular Cl− accumulation
35487288	10.1053/j.gastro.2022.04.031	Ding L,et al.	2022	TLR9/ IFNa/SLFN4 signaling	Immune suppression MDSC polarization Metaplasia development T-cell suppression	Helicobacter felis-infected mouse model	TFF, Clusterin, CD44v9	Primary: Plasmacytoid Dendritic Cells (pDCs), Gastric Epithelial Cells Pathway Regulation: • Activation: H. pylori/felis infection; DAMPs (e.g., CpG DNA); rs5743836 TLR9 C allele (enhances NF-κB binding) • Key Mechanism: TLR9 → MyD88 → IRF7 → IFNα → Schlafen (SLFN4/SLFN12L) → MDSC polarization • Stimulus: Bacterial DNA, mitochondrial DNA, HMGB1 from dying parietal cells
33010253	10.1053/j.gastro.2020.09.040	De Salvo C,et al.	2021	IL-33 / ST2 signaling	Eosinophil expansion/recruitment M2 macrophage polarization Chief cell transdifferentiation Metaplasia (SPEM) progression	SAMP mouse model with established SPEM	TFF2, Clusterin (Clu), CD44v, GSII (MUC6), HE4, Lysozyme, Gpx2	Primary: Eosinophils, M2 Macrophages, Gastric Chief Cells Pathway Regulation: • Activation: Chronic inflammation; IL-33 release from epithelial/M2 macrophages • Key Mechanism: IL-33 → ST2 on eosinophils/M2 macrophages → eosinophil recruitment → M2 polarization → IL-13 →chief cell transdifferentiation → SPEM • Stimulus: Chronic gastritis; exogenous rIL-33; endogenous IL-33 from damaged epithelium/…
33971182	10.1053/j.gastro.2021.04.075	Busada JT,et al.	2021	Androgens signaling	Suppression of proinflammatory cytokine expression (Il13, Csf2) Prevention of gastric metaplasia and inflammation	C57BL/6J mice, Rag1 KO, Il33 KO, Adrenalectomy (ADX), Castration, DHT treatment	CD44v9, Cftr, Olfm4, Wfdc2	Primary: Type 2 Innate Lymphoid Cells (ILC2s) Therapeutic Agent: 5α-dihydrotestosterone (DHT), Dexamethasone Pathway Regulation: • Activation: Ligand binding (DHT or glucocorticoids) to AR/GR in ILC2s • Key Mechanism: Nuclear translocation of AR/GR; transcriptional suppression of Il13 and Csf2 • Stimulus: Glucocorticoid or androgen deficiency (e.g., ADX, castration) leads to ILC2 activation and c…
31226941	10.1186/s12876-019-1009-x	Dantsuka A,et al.	2019	AhR signaling	Gastric epithelial cell differentiation and proliferation Cyst formation Metaplasia development	FVB/N-background CA-AhR transgenic mice	TFF2, GSII	Primary: Gastric Mucosal Epithelial Cells (GMECs), specifically stem/progenitor cells in the isthmus and chief cells Therapeutic Agent: N/A (Genetic model of constitutive pathway activation) Pathway Regulation: • Activation: Constitutive (Ligand-independent) activation of AhR signaling via transgene expression • Key Mechanism: Downward shift of proliferative zone (from isthmus to base); Suppressi…
31276933	10.1016/j.neo.2019.06.003	Chung WC,et al.	2019	Kras and Notch Signaling	Gastric epithelial cell proliferation and differentiation Metaplasia initiation Chief cell identity maintenance	KrasLSL-G12D/+; Pdx1-cre (KC), Jag1flox/flox; KrasLSL-G12D/+; Pdx1-cre (JKC), and Notch3β-Geo/β-Geo; KrasLSL-G12D/+; Pdx1-cre (NKC) mice	Muc5AC, Clusterin, TFF3	Primary: Gastric Chief Cells Therapeutic Agent: N/A (Genetic model of pathway manipulation) Pathway Regulation: • Activation/Inhibition: Oncogenic Kras<sup>G12D</sup> expression leads to downregulation of Notch signaling. • Key Mechanism: Kras activation suppresses Jagged1 ligand expression at the gland base, reducing Notch signaling and its downstream target MIST1, a key chief cell transcription…
30652972	10.1172/jci123233	Busada JT,et al.	2019	glucocorticoid signaling	Suppression of proinflammatory gene expression (e.g., Ccl2, Cx3cl1) Prevention of spontaneous gastric inflammation and metaplasia	Adrenalectomized WT mice	CD44v9, SOX9, Wfdc2, Olfm4, Cftr	Primary: Gastric Mucosal Cells (Non-immune stromal/epithelial cells) Therapeutic Agent: Corticosterone, Dexamethasone Pathway Regulation: • Activation: Ligand (corticosterone) binding to GR under steady state • Key Mechanism: GR-mediated transcriptional suppression of proinflammatory chemokines (Ccl2, Cx3cl1), preventing monocyte recruitment and activation. • Stimulus: Glucocorticoid deficiency (…
29930977	10.1016/j.jcmgh.2018.01.007	Ye W,et al.	2018	BMP signaling	Cell proliferation Differentiation Metaplasia and dysplasia development Inflammation response	H/K-ATPase-Noggin transgenic mice (H/K-Nog); Lgr5-EGFP-ires-CreERT2; Bmpr1aflox/flox mice; Lgr5-Cre;H/K-Nog;Rosa26-tdTom mice; Helicobacter felis-infected mice	TFF2, GSII-binding mucins, CD44/CD44v9	Primary: Gastric Lgr5+ve Cell Pathway Regulation: • Activation: BMP ligand binding to Bmpr1a receptor • Inhibition: Noggin expression or Bmpr1a deletion • Stimulus: H. felis-induced inflammation; BMP signaling inhibition leads to Lgr5+ve cell activation and SPEM development
29849601	10.1155/2018/9050715	Ishii Y,et al.	2018	IL-6/IL-11–JAK/STAT3 signaling	Cell proliferation Inflammation Metaplasia (SPEM/IM) development Stem/progenitor cell expansion	Stat3Δgec Mice; Helicobacter felis-infected mice; Mouse gastric organoids	TFF2, MUC2, CD44v6	Primary: Gastric Epithelial Cells (corpus and antrum) Pathway Regulation: • Activation: IL-6/IL-11 cytokine binding to gp130 receptor complex • Inhibition: JAK inhibitor (JAKi) or genetic knockout of Stat3 • Stimulus: H. felis infection; IL-6/IL-11 cytokine stimulation in organoids
30195448	10.1053/j.gastro.2018.08.041	Hagen SJ,et al.	2018	YAP1/HIPPO	ell proliferation Metaplasia (SPEM) development Dysplasia and intraepithelial neoplasia	Mice infected with H. pylori	GSII, GIF, UEA1, Ki67, YAP1	Primary: Gastric Epithelial Cells (pit, neck, and base regions) Pathway Regulation: • Activation: Loss of CLDN18 expression induces YAP nuclear localization and transcriptional activity • Inhibition: Physiological state with intact CLDN18 and HIPPO signaling • Stimulus: CLDN18 deficiency leads to constitutive YAP activation, independent of H. pylori infection
29930985	10.1016/j.jcmgh.2017.12.012	Bockerstett KA,et al.	2018	IL-17A / IL-17RA–IL-17RC Signaling	Apoptosis of parietal cells Induction of SPEM	TxA23 mouse model of autoimmune gastritis; BALB/c mice; Gastric organoids (gastroids)	CD44v9, TFF2	Primary: Parietal Cells Pathway Regulation: • Activation: IL-17A binding to IL-17RA/IL-17RC receptor complex • Key Mechanism: Caspase-3-dependent apoptosis • Stimulus: Chronic inflammation (e.g., autoimmune gastritis, H. pylori infection); Increased IL-17A from immune cells (Th17, CD8+ T cells, γδ T cells)
27932500	10.1152/ajpgi.00325.2016	Demitrack ES,et al.	2017	Notch Signaling	Stem/Progenitor cell proliferation Inhibition of differentiation Induction of tissue hypertrophy	Mouse models; Human gastric corpus cultures; DBZ (γ-secretase inhibitor) and anti-N1/N2 antibody treatment	GSII+ (Mucous Neck Cells),GSII+ /IF+ (Transitional Cells)	Primary: Gastric Corpus Stem/Progenitor Cells Pathway Regulation: • Activation: Ligand (e.g., JAG1) binding to NOTCH1 or NOTCH2 receptors, leading to γ-secretase-mediated cleavage and release of NICD which translocates to the nucleus. • Key Mechanism: NICD-mediated transcriptional activation of target genes (e.g., Hes, Hey) to promote proliferation and suppress differentiation. • Stimulus: Homeos…
26644382	10.1128/iai.01437-15	Serizawa T,et al.	2016	IL-1 signaling	Metaplasia (SPEM) development Stem/progenitor cell expansion Cellular proliferation	C57BL/6J mice infected with PMSS1	TFF2, GSII	Primary: Gastric Metaplastic Cells (SPEM lineage) Pathway Regulation: • Activation: H. pylori PMSS1 infection induces IL-1β secretion from macrophages in the lamina propria; IL-1β binds to IL-1R on epithelial cells. • Key Mechanism: IL-1R signaling leads to upregulation and expansion of SOX9 expression from the isthmus to the base of gastric glands. • Stimulus: Chronic infection with cag PAI-posi…
26677984	10.1053/j.gastro.2015.11.049	Choi E,et al.	2016	Ras signaling	Chief cell transdifferentiation into SPEM Progression to Intestinal Metaplasia (IM) Cellular proliferation	Mist1-CreERT2Tg/+; LSL-K-Ras(G12D)Tg/+(Mist1-Kras)mice	Clusterin, GSII-lectin, CD44v, TFF2, Muc6	Primary: Gastric Chief Cells Pathway Regulation: • Activation: Tamoxifen-induced Cre-mediated recombination leads to constitutive KRAS(G12D) expression in Mist1-positive chief cells. • Key Mechanism: KRAS(G12D) drives MAPK pathway activation (phospho-ERK1/2), leading to chief cell transdifferentiation into SPEM and subsequent progression to IM. • Stimulus: Genetic activation of oncogenic KRAS; ME…
25813526	10.1158/1940-6207.Capr-15-0025-t	Seishima R,et al.	2015	ROS-p38MAPK signaling	Parietal cell loss SPEM development gastric tumorigenesis	K19-Wnt1/C2mE mice	TFF2, CD44v	Primary: Parietal Cells Pathway Regulation: • Activation: ROS accumulation, p38ᴹᴬᴾᴷ phosphorylation • Key Mechanism: Induction of p16ᴺᴷ⁴ᵃ and p19ᴬᴿᶠ expression • Stimulus: Chronic inflammation, oxidative stress (H₂O₂, ionizing radiation, tamoxifen)
23520544	10.1371/journal.pone.0058935	El-Zaatari M,et al.	2013	Hedgehog signaling	Myeloid cell differentiation SPEM development mucous cell proliferation	Helicobacter-infected C57BL/6 mice	TFF2, GSII, Intrinsic Factor (co-expression)	Primary: CD11b+CD11c+ Myeloid Cells Pathway Regulation: • Activation: H. felis infection, Shh ligand from parietal/mucous cells • Key Mechanism: Gli1-dependent expression of Slfn-4, IL-1β, TNF-α • Stimulus: Chronic inflammation, bacterial infection, Shh overexpression
21415412	10.1152/ajpgi.00176.2010	Maloum F,et al.	2011	BMP signaling	Gastric epithelial lineage specification endocrine cell differentiation SPEM development	Bmpr1a∆GEC mice	TFF2, HE4, GIF (co-expression with TFF2)	Primary: Gastric Epithelial Progenitor Cells (pre-pit, pre-neck, pre-parietal) Pathway Regulation: • Activation: BMP ligand-receptor binding, Smad1/5/8 phosphorylation • Key Mechanism: Negative regulation of endocrine precursor commitment; promotion of parietal cell fate • Stimulus: Developmental patterning signals, epithelial-mesenchymal crosstalk
IL‐17RC: IL‐17 receptor RC; NF‐κB: nuclear factor‐κ B; NOX1: NADPH oxidase‐1; GSII: Griffonia Simplicifolia Lectin II; YAP1: Yesassociated protein 1; ROS: Reactive Oxygen Species; TERT: telomerase reverse transcriptase; HO-1: Heme oxygenase-1; dsRNA: double-stranded RNA; TLR9: Toll-like receptor 9; IFNa: interferon-a; SLFN4: Schlafen4; IL-33: Interleukin 33; AhR: Aryl-hydrocarbon receptor; BMP: B…
